# Supplementary material for: Protein tyrosine phosphatase PTP1B is a positive regulator of the intracellular development of Chlamydia trachomatis
Source: Infect Immun. 2025 Oct 20;93(11):e00373-25. doi: 10.1128/iai.00373-25 (PMC12604487; doi:10.1128/iai.00373-25)
Supplement: Table S1 — Cloning and SiRNA primers. [file iai.00373-25-s0002.xlsx]

## Sheet: Primers_siRNAs
Table S1 Cloning and SiRNA primers
GST-PTP1B Cloning into pGEX-6P-1
Name	Sequence	Description
PTP1B_Fwd_pGEX6P1	5’-CCTGAATTCGGTGGAGGCGGTATGGAAAAGGAGTTCGAGCAGATCGAC-3’	Forward Primer
PTP1B_Rev_pGEX6P1	5’-GTGAAGCGGCCGCTTATGTGTTGCTGTTGAACAGGAACCTG-3’	Reverse Primer
PTP1B Cloning into pEGFP-C3
Name	Sequence	Description
PTP1B_Fwd_pEGFP_C3	5’-GTGGCTAGCGCTACCGGTCGCCACCATGGTGGAAAAGGAGTTCGAGCAGATCGACAAG-3’	Forward Primer
PTP1B_Rev_pEGFP_C3	5’-GGGCGGATCCTTATGTGTTGCTGTTGAACAGGAACCTGTAG-3’	Reverse Primer
PTP1B siRNA (DsiRNA 1)
Name	Sequence	Description
DsiRNA1_Strand1	rArGrCrUrArGrArArUrUrGrGrArArArArCrCrUrUrArCrAAC	Strand 1
DsiRNA1_Strand2	rGrUrUrGrUrArArGrGrUrUrUrUrCrCrArArUrUrCrUrArGrCrUrGrU	Strand 2
PTP1B siRNA (DsiRNA 2)
Name	Sequence	Description
DsiRNA2_Strand1	rCrArArCrGrCrUrArGrUrUrUrGrArUrArArArArArUrGrGAA	Strand 1
DsiRNA2_Strand2	rUrUrCrCrArUrUrUrUrUrArUrCrArArArCrUrArGrCrGrUrUrGrArU	Strand 2
siRNA Negative Control
Name	Sequence	Description
siRNA_Negative_Control	Lot #: 0000967010; Ref #: 509106078	Negative Control
